# Supplementary material for: Increased glucose availability sensitizes pancreatic cancer to chemotherapy
Source: Nat Commun. 2023 Jun 28;14:3823. doi: 10.1038/s41467-023-38921-8 (PMC10307839; doi:10.1038/s41467-023-38921-8)
Supplement: Supplementary file 4 — Source Data [file 41467_2023_38921_MOESM4_ESM.zip]

Archive with 2 entries (2 files):
- Figure1.xlsx
- SupplementaryFigures.xlsx
