# Supplementary material for: Increased glucose availability sensitizes pancreatic cancer to chemotherapy
Source: Nat Commun. 2023 Jun 28;14:3823. doi: 10.1038/s41467-023-38921-8 (PMC10307839; doi:10.1038/s41467-023-38921-8)
Supplement: Supplementary file 4 — Source Data [file 41467_2023_38921_MOESM4_ESM.zip › Figure1.xlsx]

## Sheet: Sheet1
received chemotherapy	high glucose group	ecog (raw)	ecog (grouped)	charlson score (raw)	charlson score minus diabetes (raw)	charlson score minus diabetes (grouped)	diabetes	site of metastatic disease (liver 1, lung 2, peritoneum 3, bone 4, retroperitoneum 5, multiple 6)	site of metastatic disease grouped (liver 1, peritoneum 2, multiple 3, other single site 4)	first chemo regimen	first chemo regimen name	first chemo regimen (grouped)	folfirinox or gemcitabine with nab-paclitaxel	number of cycles (first regimen)	second chemo regimen	second chemo regimen name	second chemo regimen (grouped)	number of cycles (second regimen)	additional chemo regimens	total chemo cycles (raw)	total chemo cycles (grouped)	radiation	deceased	survival (days)	survival (months)	pre-dx glucose 1	pre-dx glucose 2	pre-dx glucose 3	pre-dx glucose 4	pre-dx glucose 5	pre-dx glucose 6	pre-dx glucose 7	pre-dx glucose 8	pre-dx glucose 9	pre-dx glucose 10	maximum pre-dx glucose	post-dx glucose 1	post-dx glucose 2	post-dx glucose 3	post-dx glucose 4	post-dx glucose 5	post-dx glucose 6	post-dx glucose 7	post-dx glucose 8	post-dx glucose 9	post-dx glucose 10	post-dx glucose 11	post-dx glucose 12	post-dx glucose 13
0	0	1	0	9	9	0	0	1	1					0				0		0		0	1	26	0.866667	170	168	135	200	178	200					200
0	0		2	11	11	1	0	1	1					0				0		0		0	1	49	1.63333												140	82
0	0	2	1	9	9	0	0	6	3					0				0		0		0	1	23	0.766667	100	114									114	118
0	0	2	1	10	10	1	0	1	1					0				0		0		0	1	38	1.26667	162										162	110	98
0	0		2	10	10	1	0	6	3					0				0		0		0	1	93	3.1	97	105	101								105
0	0	0	0	10	10	1	0	1	1					0				0		0		0	1	27	0.9	127										127
0	0	1	0	6	6	0	0	1	1					0				0		0		0	1	29	0.966667												70	74	185	88
0	0	1	0	8	8	0	0	1	1					0				0		0		0	1	11	0.366667	150										150
0	0	3	1	11	11	1	0							0				0		0		0	1	10	0.333333												75
0	0	3	1	8	8	0	0	6	3					0				0		0		0	1	18	0.6	111										111
0	0		2	9	8	0	1	1	1					0				0		0		0	1	82	2.73333	140	122	130	161	107	121	125	140	121	112	161	154	133	113	111	163
0	0	4	1	10	9	0	1	1	1					0				0		0		0	1	56	1.86667	116	112									116	88	122
0	0		2	10	10	1	0	1	1					0				0		0		0	1	103	3.43333	67	101									101	93	105	93
0	0		2	9	9	0	0	1	1					0				0		0		0	1	20	0.666667	111										111	146
0	0		2	8	7	0	1	1	1					0				0		0		0	1	33	1.1	143	146	160	117	103						160
0	0		2											0				0		0		0		7	0.233333	90										90	87	88
0	0		2	8	7	0	1	6	3					0				0		0		0	1	50	1.66667												185	154	131	125	106	122	149	125	85	134
0	0	4	1	10	10	1	0	6	3					0				0		0		0	1	8	0.266667	91	89									91	100	108	88	66	83
0	0		2	12	11	1	1	1	1					0				0		0		0	1	14	0.466667	98	80	92								98	88
0	0		2	10	10	1	0	1	1					0				0		0		0	1	60	2	118	90	128	91	146	139					146	98	87	86	86	87	94
0	0	3	1	10	10	1	0	1	1					0				0		0		0	1	76	2.53333	162	121									162	137	135	157	84
0	0	2	1	11	10	1	1	6	3					0				0		0		0	1	57	1.9	119	138									138	117	127	103	129	167	196	141	140	140	193	165	162	129
0	0		2	8	8	0	0	6	3					0				0		0		0	1	13	0.433333	91	79									91	103	130	118	99	100	122	111
0	0		2					1	1					0				0		0		0		113	3.76667	93										93	81	77	96	109
0	0		2	8	8	0	0	1	1					0				0		0		0	1	89	2.96667	124	100									124	137	11	87	78	123
0	0		2	7	7	0	0	1	1					0				0		0		1	1	17	0.566667	101	83	88	91	90						101	98	73	86	156	166	166	97	82	114	149	197	111	120
0	0		2	7	7	0	0	1	1					0				0		0		0	1	50	1.66667	96	109									109	156	81
0	0		2	11	10	1	1	1	1					0				0		0		0	1	4	0.133333	99	144	89								144	182	133
0	0		2	9	9	0	0	3	2					0				0		0		0	1	24	0.8	92	91									92	139	122	86
0	0	3	1	11	11	1	0	6	3					0				0		0		0	1	13	0.433333	143										143	95	71	68	87
0	0		2	10	10	1	0	1	1					0				0		0		0	1	90	3	79										79	134	133
0	0		2	8	8	0	0	4	4					0				0		0		1	1	87	2.9	96										96	100
0	0		2	7	7	0	0	1	1					0				0		0		0	1	11	0.366667	77	84									84	107
0	0	1	0	9	9	0	0	6	3					0				0		0		0	1	95	3.16667	99										99
0	0		2	8	8	0	0	6	3					0				0		0		0	1	7	0.233333	116										116
0	0	0	0	9	9	0	0	1	1					0				0		0		0		4	0.133333	110	124									124	135	72	80	95
0	0		2	11	11	1	0	2	4					0				0		0		0	1	91	3.03333	115	93	115	92							115	92	136
0	0	0	0	8	8	0	0	1	1					0				0		0		0	1	57	1.9	117	94	150	89							150	76
0	0		2	11	10	1	1	1	1					0				0		0		0	1	9	0.3	121	91	119								121
0	0	3	1	10	9	0	1							0				0		0		0	1	45	1.5	138	191	143								191
0	0	2	1	11	11	1	0	1	1					0				0		0		1	1	51	1.7												146	109	96	81	143
0	0		2	12	12	1	0							0				0		0		0		3	0.1	107										107
0	0		2	8	8	0	0	1	1					0				0		0		0	1	85	2.83333												134	161	144	170	142	178	108	104	115	167	171
0	0	0	0	7	7	0	0	2	4					0				0		0		0	1	53	1.76667	100	115									115	100	116	121	97	128
0	0		2	8	8	0	0	6	3					0				0		0		0	1	14	0.466667	103	99	110								110	103	121	133
0	0	3	1	8	8	0	0	7	4					0				0		0		0	1	106	3.53333												58	130	92	84	104	67	56	56	50	51	41	50	47
0	0		2	8	8	0	0	2	4					0				0		0		0		28	0.933333												124	121
0	0	3	1	7	7	0	0	6	3					0				0		0		0	1	46	1.53333	116	108									116	124	117
0	0		2	10	10	1	0	1	1					0				0		0		0	1	15	0.5	115										115	144	115
0	0		2	10	10	1	0	1	1					0				0		0		0	1	24	0.8	120	98									120
0	0		2	9	9	0	0	6	3					0				0		0		0	1	11	0.366667	85	84	123	120							123	121	138	129	121	164	127	128	130	124	94
0	0		2	11	11	1	0	1	1					0				0		0		0	1	28	0.933333												160	123
0	0	1	0	9	9	0	0	1	1					0				0		0		0	1	119	3.96667	101										101	145	105	86	102	89	135	96	66	157	117	91	135
0	0		2	10	10	1	0	6	3					0				0		0		0	1	56	1.86667												85	83	109
0	0	2	1	7	6	0	1	1	1					0				0		0		0	1	27	0.9												92	89	101	109	103
0	0		2	9	9	0	0	1	1					0				0		0		0	1	20	0.666667	105										105	122	110	143	140
0	0		2	16	15		1	1	1					0				0		0		0	1	24	0.8	121										121	105	129	118	143
0	0	1	0	9	8	0	1	1	1					0				0		0		0	1	25	0.833333	96	172									172
0	0	1	0	8	8	0	0	1	1					0				0		0		0	1	39	1.3	99										99	138	107	124	130	118
0	0		2	13	13		0	1	1					0				0		0		0	1	77	2.56667	104										104
0	0	2	1	10	10	1	0	7	4					0				0		0		0	1	49	1.63333												120	127	107	114	98
0	0		2	7	7	0	0	1	1					0				0		0		0	1	54	1.8												104	139	93	112	127	87	125
0	0	1	0	9	9	0	0	1	1					0				0		0		0	1	76	2.53333												144	123	138	145
0	0		2	11	10	1	1	1	1					0				0		0		0	1	44	1.46667	127										127	76	82	88	87
0	0		2	11	10	1	1	1	1					0				0		0		0	1	25	0.833333												94
0	0		2	8	8	0	0	3	2					0				0		0		0	1	97	3.23333												104
0	0	1	0	8	7	0	1	6	3					0				0		0		0	1	24	0.8												106	88	138	161	156	169	177
0	0	1	0	10	10	1	0	1	1					0				0		0		0		8	0.266667	100	86	89	100	190	137	137				190	124	107
0	0	2	1	8	8	0	0	1	1					0				0		0		0	1	76	2.53333												92	103	100	97	114	106	108	86	108	91	87	86	112
0	0		2	10	10	1	0	1	1					0				0		0		0	1	29	0.966667												86
0	0	3	1	10	10	1	0	1	1					0				0		0		0	1	25	0.833333	88	97	103								103	101	96	124
0	0		2	9	9	0	0	6	3					0				0		0		0	1	18	0.6	132	92	160								160
0	0		2	14	13		1	1	1					0				0		0		0	1	8	0.266667	117	63	81	118	107						118	73	55	124	176
0	0	0	0	10	10	1	0	1	1					0				0		0		0	1	48	1.6	116										116	92	105
0	0		2	10	10	1	0	1	1					0				0		0		0	1	33	1.1	131	104	118	115	115	142					142	131	155	130
0	0		2	11	11	1	0	1	1					0				0		0		0	1	139	4.63333												78	85	96	93	93	99	110	112	98	113	120	97	102
0	0	0	0	8	8	0	0	1	1					0				0		0		0	1	396	13.2												107	107	106
0	0	2	1	10	10	1	0	1	1					0				0		0		0		147	4.9	110										110
0	0	1	0	10	9	0	1	1	1					0				0		0		0	1	207	6.9												120	125
0	0	2	1	11	11	1	0	1	1					0				0		0		0	1	959	31.9667	142	131									142
0	0	1	0	8	7	0	1	1	1					0				0		0		0	1	192	6.4												117	116	91	64	78
0	0		2	10	10	1								0				0		0		0	1	496	16.5333												109
0	0		2	8	8	0	0	6	3					0				0		0		0	1	135	4.5												167	134	131	143	134	147	166	152
0	0	1	0	9	9	0	0	1	1					0				0		0		0	1	148	4.93333	92										92	98	100
0	0	1	0	8	8	0	0	1	1					0				0		0		0	0	912	30.4	89										89	91	93	86	137	126
0	0	3	1	9	9	0	0	4	4					0				0		0		0		205	6.83333	97	100									100	96	90	113	124	176	118
0	0		2	9	9	0	0	1	1					0				0		0		0	1	167	5.56667												103	125	134
0	0	1	0	10	10	1	0	2	4					0				0		0		0	1	477	15.9	103	123	131								131
0	0	1	0	9	9	0	0	1	1					0				0		0		0	1	357	11.9	107	97	114	106							114	96	92	110	87	99	75
0	0	1	0	7	7	0	0	1	1					0				0		0		0	1	282	9.4												84	101
0	0		2	9	8	0	1	3	2					0				0		0		0	1	124	4.13333												113	128
0	0		2	10	10	1	0	1	1					0				0		0		0	1	137	4.56667												87	122	99	114
0	0		2	10	10	1	0	6	3					0				0		0		0	1	363	12.1	106										106	81	82	93	64
0	0		2	11	11	1	0	1	1					0				0		0		0	1	418	13.9333												119	148	173	146	198
0	0	2	1	11	10	1	1	6	3					0				0		0		0	1	120	4	123	157	158	137	152	125	125	59	114	200	200	92	122
0	0		2											0				0		0		0	1	132	4.4	107	151	134								151	131	136	114	137	111	114
0	0		2	12	11	1	1	2	4					0				0		0		0	1	354	11.8												98	66	65	54	121	89	105	54	61	113
0	0		2	11	11	1	0	1	1					0				0		0		0	1	650	21.6667	89	91	124								124	125	95	97
0	1	1	0	9	8	0	1	6	3					0				0		0		0	1	90	3	361	194									361	134	181	154	202	146	198	127	140
0	1		2	11	10	1	1	6	3					0				0		0		0	1	33	1.1	271										271	141	190	154	259	238
0	1	3	1	8	8	0	0	3	2					0				0		0		0	1	87	2.9	120	91									120	98	116	151	109	106	106	100	115	232	124	96	88	118
0	1	1	0	11	11	1	0	3	2					0				0		0		0	1	48	1.6												142	234	91	113	135
0	1		2	10	9	0	1	1	1					0				0		0		0	1	55	1.83333	185	220	239	138							239	161
0	1		2	12	12	1	0	1	1					0				0		0		0	1	55	1.83333	221	93	73								221	88
0	1	1	0	9	8	0	1	1	1					0				0		0		0	1	97	3.23333	276										276	192	200	320
0	1		2	10	10	1	0	1	1					0				0		0		0	1	27	0.9	211	148	187	167							211	181	145	165
0	1	1	0	12	11	1	1	1	1					0				0		0		0	1	15	0.5	163										163	220	238	199	253	210	219	251	219	193	184	155	166	153
0	1	3	1	11	10	1	1	6	3					0				0		0		1	1	55	1.83333												155	236
0	1		2	9	8	0	1	6	3					0				0		0		0		35	1.16667	171	136									171	197	196	201	206	178	125	181
0	1	2	1	11	10	1	1	1	1					0				0		0		0		19	0.633333	88	59	192	217	220	309	85	153	77		309	113	97	160	219	171
0	1		2	13	12	1	1							0				0		0		0	1	11	0.366667	44	196	194	150							196	228	381	179	265
0	1		2	8	7	0	1	6	3					0				0		0		0	1	25	0.833333	250	289									289	186	345	220	198	173	207	196	173	182	138	147	128	107
0	1	2	1	10	10	1	0	6	3					0				0		0		0	1	43	1.43333	186	109	122								186	206	122
0	1	2	1	10	9	0	1	1	1					0				0		0		0	1	43	1.43333	334										334	121	111	53
0	1		2	15	14		1	1	1					0				0		0		0	1	33	1.1	106	125	148								148	98	226
0	1		2	8	7	0	1	1	1					0				0		0		0	1	47	1.56667												458	204	224	211	239	226
0	1		2	8	8	0	0	1	1					0				0		0		0	1	53	1.76667	200	97	98	114	149	97	93	67			200	253	81	74	55	92	73	84	76	97	142	114	107	139
0	1	2	1	10	9	0	1	1	1					0				0		0		0	1	50	1.66667	120	137	151								151	222	163
0	1		2				0	1	1					0				0		0		0	1	5	0.166667												250	150	173
0	1	1	0	10	9	0	1	6	3					0				0		0		0	1	49	1.63333	212	252	264								264	213	333	198	180	179	185	185	180
0	1	1	0	11	10	1	1	1	1					0				0		0		0	1	13	0.433333	205										205
0	1	0	0	9	9	0	0	6	3					0				0		0		0	1	31	1.03333												139	174	173	141	206	213	283	226
0	1		2	11	10	1	1	7	4					0				0		0		0	1	7	0.233333	203	185	200								203	183	252	239	259
0	1		2	9	8	0	1	6	3					0				0		0		0	1	82	2.73333	179	180	188	166	287	203	186	221	142	152	287	127	142	91	150	123	156	97	83	97	153	119	132	124
0	1		2	10	9	0	1	1	1					0				0		0		0	1	63	2.1	206										206	234	529	194	201	271	252
0	1	2	1	14	13		1	6	3					0				0		0		0	1	105	3.5	106	162	89								162	132	98	143	328	176	118	87	170	217
0	1	1	0	11	10	1	1	1	1					0				0		0		0	1	48	1.6	228	237									237	154	205	171	261
0	1	2	1	8	8	0	0	1	1					0				0		0		0	1	38	1.26667	89										89	300.05	417	545.75	417
0	1		2	8	7	0	1	6	3					0				0		0		0	1	111	3.7												121	135	211	137	170	94	114	132	166
0	1	2	1	9	8	0	1	6	3					0				0		0		0	1	15	0.5	207										207	36	103	56	92	83	72	107	80
0	1		2	12	11	1	1	6	3					0				0		0		0	1	33	1.1												225	206
0	1		2	9	8	0	1	1	1					0				0		0		0	1	38	1.26667	354	202	213								354	213	109	190	153	209
0	1		2	12	11	1	1	1	1					0				0		0		0	1	33	1.1	451	141	176								451	133
0	1	3	1	10	10	1	0	1	1					0				0		0		0	1	49	1.63333	100	140	111	184							184	207	136	93	129	112
0	1	1	0	9	9	0	0	3	2					0				0		0		0	1	27	0.9												134	207	84	114	116	107	106
0	1	0	0	9	8	0	1	1	1					0				0		0		0	1	114	3.8												297	101
0	1	2	1	11	10	1	1	2	4					0				0		0		0	1	47	1.56667												123	126	148	148	183	179	131	211	125	185	224
0	1	0	0	9	9	0	0	1	1					0				0		0		0	1	46	1.53333	88	96	234								234	110	125
0	1		2	11	10	1	1	1	1					0				0		0		0	1	73	2.43333	281	194	200	154							281	158	122	172	168	170	133	128	131
0	1	3	1	6	6	0	0	1	1					0				0		0		0		79	2.63333	129										129	94	88	130	132	112	205
0	1		2	11	11	1	0	1	1					0				0		0		0	1	7	0.233333	145	97									145	87	94	120	101	218	178	137	144	128	124	96	118
0	1		2	10	9	0	1	1	1					0				0		0		0	1	39	1.3	157	288									288	279
0	1		2	10	9	0	1	2	4					0				0		0		0	1	79	2.63333												282	270
0	1		2	8	7	0	1	1	1					0				0		0		0		116	3.86667	144	164	203	196	190	168	141	120			203	140	105	134	163	316	206	378
0	1	1	0	13	12	1	1	6	3					0				0		0		0	1	75	2.5	199	167	191	146	92						199	72	147	90	222	163	220
0	1	1	0	7	7	0	0	1	1					0				0		0		0	1	19	0.633333												326
0	1	3	1	12	11	1	1	1	1					0				0		0		0	1	36	1.2	89	152	149	600							600	144	105
0	1	3	1	11	10	1	1	1	1					0				0		0		0	1	35	1.16667	382										382
0	1	2	1	10	9	0	1	6	3					0				0		0		0	1	16	0.533333	126	114	132	254							254
0	1	2	1	11	11	1	0	3	2					0				0		0		0	1	156	5.2	169	162	221	163	106						221	138
0	1	0	0	7	7	0	0	1	1					0				0		0		0	1	152	5.06667	1024	95	127	84	88						1024	89
0	1	2	1	10	10	1	0							0				0		0		0	1	606	20.2	110	114									114	223	121	130	109
0	1		2	9	9	0	0	1	1					0				0		0		0	1	637	21.2333												248	192	149
0	1	1	0	9	8	0	1	1	1					0				0		0		0	1	271	9.03333	313	259									313	177
0	1	0	0	11	10	1	1	1	1					0				0		0		0	1	152	5.06667	272	184									272	157
0	1	2	1	11	10	1	1	7	4					0				0		0		0	0	122	4.06667	216	268	296	426							426	193	94	139	148	71	110
0	1	3	1	10	9	0	1	1	1					0				0		0		0	1	214	7.13333	189	224									224	153	60	147	183	205	108	177	194
0	1	3	1	10	9	0	1	7	4					0				0		0		0	1	257	8.56667	236	145	206	186							236	131
0	1	3	1	11	10	1	1	3	2					0				0		0		0	1	179	5.96667	336	296	205	173							336	110	292	409	313	196
0	1	0	0	10	9	0	1	6	3					0				0		0		0	1	183	6.1	207	275									275
0	1		2	12	11	1	1	6	3					0				0		0		0	1	593	19.7667												364	223	174	191	214	270	348	155	220	188	202	155	191
1	0	1	0	6	6	0	0	1	1	1	folfirinox	1	1	1	0		0	0	0	1	0	0	1	96	3.2	94										94	96	94	90	83	75	101	118	107	135	141	135	84	88
1	0		2	6	6	0	0	3	2	1	folfirinox	1	1	19	2	gemcitabine abraxane	2	4	0	14	1	0	1	695	23.17	100										100	113	148	123	97	112	98	133	104	166	148	103	96	141
1	0	1	0	8	8	0	0	1	1	3	gemcitabine	3	0	2	0		0	0	0	2	0	0	1	131	4.37												101	109	146	89	132	91	96	105	80	65	58	60	53
1	0		2	7	7	0	0	6	3	1	folfirinox	1	1	8	2	gemcitabine abraxane	2	2	0	10	1	1	1	465	15.5	95	137									137	127	114	98	137	83	139	134	160	193	131	141	135	110
1	0	0	0	8	8	0	0	1	1	1	folfirinox	1	1	8	2	gemcitabine abraxane	2	2	1	12	1	0	1	596	19.87	72	103	91								103	104	116	114	108	115	105	94	114	100	102	95	110	95
1	0	1	0	8	8	0	0	1	1	1	folfirinox	1	1	4	2	gemcitabine abraxane	2	2	0	6	0	0	1	216	7.2	83	82									83	94	91	129	112	106	111	96	97	73	93	96	74	76
1	0	1	0	7	7	0	0	1	1	7	gemcitabine erlotinib	5	0	4	0		0	0	0	4	0		1	241	8.03	105	101									105	68	80	99	110	111	141	131	111	123	107	140	108	129
1	0	1	0	8	8	0	0	1	1	1	folfirinox	1	1	5	2	gemcitabine abraxane	2	1	0	6	0	1	1	408	13.6	117										117	115	94	130	110	105	87	109	96	75	77	85	96	91
1	0	1	0	9	9	0	0	2	4	1	folfirinox	1	1	10	0		0	0	0	10	1	0	1	537	17.9	93	83									93	92	101	96	105	71	75	61	65	126	75	84	82	80
1	0	1	0	10	10	1	0	6	3	4	folfox	4	0	7	0		0	0	0	7	0	0	1	290	9.67												94	87	111	86	72	76	91	98	93	95	99	127	85
1	0		2	9	9	0	0	1	1	4	folfox	4	0									0	1	50	1.67	89	113									113	101	94	106
1	0	2	1	9	9	0	0	6	3	2	gemcitabine abraxane	2	1	1	0		0	0	0	1	0	0	1	35	1.17	117	114	98	98							117	96	91	59	84	108	79	62	71	68	79	99
1	0	1	0	8	8	0	0	6	3	4	folfox	4	0	2	0		0	0	0	2	0	0	1	128	4.27	93	93	106	110	108						110	125	90	169	133	97	150
1	0		2	6	6	0	0	6	3	1	folfirinox	1	1	13	2	gemcitabine abraxane	2	2	0	15	1	0	1	343	11.43	94	87	95	87							95	104	157	139	84	113	89	88	98	115	125	183	110	109
1	0		2	10	10	1	0	1	1	99	unknown	5	0									0	1	952	31.73	97	98	129	111							129	96	112	91	106	97	100	100	87	117	116	127	105	153
1	0	0	0	7	7	0	0	1	1	2	gemcitabine abraxane	2	1	4	0		0	0	0	4	0	0	1	164	5.47	83										83	158	98	88	94	94	110	108	113	171	103	100	118	118
1	0		2	10	9	0	1	1	1	2	gemcitabine abraxane	2	1	7	4	folfox	4	5	0	12	1	0	1	326	10.87												150	135	139	104	123	152	122	136	138
1	0	0	0	9	9	0	0	6	3	2	gemcitabine abraxane	2	1	8	0		0	0	0	8	0	0	1	323	10.77	97	101	121	77							121	105	116	123	93	109	92	124	107	91	133	93	87	104
1	0		2	10	9	0	1	7	4	2	gemcitabine abraxane	2	1	1	0		0	0	0	1	0	0	1	36	1.2	80	78	133								133	153	112
1	0		2	8	8	0	0	1	1	99	unknown	5	0									0	1	206	6.87	98	130									130	125	97	128	102	106	108	72	72	89	141	103	119	118
1	0		2	7	7	0	0	3	2	1	folfirinox	1	1	3	0		0	0	0	3	0	0	1	117	3.9	108										108	140	76	110	102	140	91	91	157	126	128	80	110	128
1	0	1	0	7	7	0	0	1	1	1	folfirinox	1	1	9	2	gemcitabine abraxane	2	1	0	10	1	1	1	250	8.33	85	84									85	156	137	173	106	75	88	67	84	97	95	176	145	114
1	0	1	0	10	10	1	0	6	3	1	folfirinox	1	1	1	0		0	0	0	1	0	0	1	137	4.57	102	107	114								114	167	109	179	83	147	125	142	87	109	144	134	121	155
1	0		2	9	9	0	0	6	3	2	gemcitabine abraxane	2	1		1	folfirinox	1		0			0	1	396	13.2												110
1	0	1	0	9	9	0	0	1	1	4	folfox	4	0	3	2	gemcitabine abraxane	2	3	0	6	0	0	1	250	8.33	124	111									124	118	99	100	130	120	111	124	92	91	131	115	180	144
1	0	0	0	9	9	0	0	1	1	1	folfirinox	1	1	2	7	gemcitabine erlotinib	4	2	0	4	0	1	1	259	8.63	101										101	85	72	81	77	81	86	92	106	111	102	108	91	104
1	0	1	0	7	7	0	0	1	1	1	folfirinox	1	1	9	2	gemcitabine abraxane	2	3	0	12	1	0	1	647	21.57	75	104									104	120	102	84	104	79	79	89	81	60	98	119	102	80
1	0	1	0	9	8	0	1	1	1	1	folfirinox	1	1	4	10	folfiri	4	2	0	6	0	0	1	314	10.47												93	103	147	119	103
1	0		2	11	10	1	1	1	1	2	gemcitabine abraxane	2	1	2	0		0	0	0	2	0	0	1	198	6.6	103	88	98	104	106						106	83	83	85	128	81	63	84	75	73	76	101	105	106
1	0		2	7	7	0	0	6	3	1	folfirinox	1	1	6	2	gemcitabine abraxane	2	2	1	8	0	0	1	253	8.43	91	72	123								123	117	170	101	67	82	127	111	101	104	91	127	106	126
1	0	1	0	9	9	0	0	6	3	7	gemcitabine erlotinib	5	0	2	0		0	0	0	2	0	0	1	149	4.97	107										107	125
1	0		2	9	9	0	0	1	1	11	gemcitabine oxaliplatin	5	0	8	0		0	0	0	8	0	0	1	265	8.83	103										103	74	132	97	108	119	120	134	122	145	107	118	125	114
1	0	1	0	7	7	0	0	1	1	2	gemcitabine abraxane	2	1	2	0		0	0	0	2	0	0	1	176	5.87	54	167	82	213	128						213	71	95	88	97	86	75	85	89	113	110	111	82	100
1	0	2	1	13	12	1	1	3	2	3	gemcitabine	3	0	1	0		0	0	0	1	0	0	1	169	5.63	54	91	93	90	121	142	85				142	144	49	102	170	157	147	153	97	64	111	21	76	111
1	0		2	7	7	0	0	1	1	3	gemcitabine	3	0	1	0		0	0	0	1	0	0	1	57	1.9	113	84									113	101	102	101
1	0	1	0	7	7	0	0	1	1	2	gemcitabine abraxane	2	1	2	4	folfox	4	4	0	6	0	0	1	319	10.63	88	146									146	105	92	68	118	119	107	121	143	106	120	84	161	123
1	0		2	6	6	0	0	6	3	1	folfirinox	1	1	5	8	irenotecan	4	3	1	10	1	0	1	203	6.77	87	99	92	90	96	91	106	97	83		106	103	98	87	107	166	120	110	89	144	96	101	97	130
1	0	0	0	6	6	0	0	6	3	1	folfirinox	1	1	4	2	gemcitabine abraxane	2	2	0	6	0	0	1	185	6.17	85	112	73	86	135	82	99	104	104	92	135	121	91	63	160	98	142	163	109	126	118	126	122	134
1	0	1	0	10	9	0	1	1	1	2	gemcitabine abraxane	2	1	2	0		0	0	0	2	0	0	1	101	3.37	183	189	177	157	164	210	195	161			210	193
1	0	4	1	8	8	0	0	3	2	2	gemcitabine abraxane	2	1	1	0		0	0	0	1	0	0	1	85	2.83	94	108	69	94							108	102	113	95	117	119	109	84	96	105	141	140	63	109
1	0	0	0	10	10	1	0	3	2	2	gemcitabine abraxane	2	1	4	10	folfiri	4	3	0	7	0	0	1	287	9.57	112	116									116	119	110	102	119	120	107	113	141	131	117	119	103	122
1	0	0	0	7	7	0	0	1	1	1	folfirinox	1	1	3	2	gemcitabine abraxane	2	6	1	11	1	0	1	377	12.57												165	86	89	105	100	130	110	151	114	110	108	139	94
1	0	1	0	8	8	0	0	1	1	2	gemcitabine abraxane	2	1	5	0		0	0	0	5	0	0	1	314	10.47	121	115	111								121	116	122	106	108	159	149	102	139	168	115	158	93	168
1	0	1	0	7	7	0	0	1	1	4	folfox	4	0	2	0		0	0	0	2	0	0	1	120	4	79	77									79	83	89	93	116	108	152	115	120
1	0		2	11	11	1	0	6	3	7	gemcitabine erlotinib	5	0	1	0		0	0	0	1	0	0	1	54	1.8	86	129	133	121	130	107	115	94	122	104	133	113	102	115
1	0	1	0	8	8	0	0	6	3	1	folfirinox	1	1	1	0		0	0	0	1	0	0	1	105	3.5	125	124	113	138							138	110	66	102	84	144	94	74	70	79	104	90	87
1	0	1	0	9	9	0	0	1	1	1	folfirinox	1	1	4	2	gemcitabine abraxane	2	7	0	11	1	1	1	329	10.97	91										91	119	96	137	120	108	124	127	130	153	125	100	142	100
1	0	1	0	9	8	0	1	3	2	1	folfirinox	1	1	9	10	folfiri	4	8	0	17	1	0	1	743	24.77	125										125	187	160	108	108	157	123	120	142	129	128	118	157	88
1	0	1	0	9	9	0	0	1	1	4	folfox	4	0	2	0		0	0	0	2	0	0	1	63	2.1	96										96	98	99	78	152	145	80	75	62
1	0		2	8	8	0	0	1	1	1	folfirinox	1	1	4	0		0	0	0	4	0	0	1	110	3.67	95	65	104	94							104	96	96	87	94	82	77	83	82	82	68	91	110
1	0	1	0	10	10	1	0	3	2	4	folfox	4	0	14	0		0	0	0	14	1	0	1	473	15.77	83	132	127								132	91	127	114	115	90	118	99	104	93	97	98	125	150
1	0	1	0	7	7	0	0	6	3	1	folfirinox	1	1	4	2	gemcitabine abraxane	2	5	0	9	0	0	1	357	11.9	98	91	108								108	109	118	95	88	101	131	106	133	110	127	102	103	95
1	0	1	0	6	6	0	0	1	1	1	folfirinox	1	1	2	4	folfox	4	8	0	10	1	0	1	364	12.13	139	104	113								139	107	89	137	102	130	103	147	101	126	106	112	130	112
1	0	0	0	7	7	0	0	1	1	1	folfirinox	1	1									0	1	249	8.3	90										90	96	122	160	148	117
1	0		2	11	11	1	0	1	1	2	gemcitabine abraxane	2	1	3	1	folfirinox	1	30	0	33	1	0	0	976	32.53	93	101	106	108	117	124	99	97	97	129	129	92	106	109	98	105	100	96	104	93	126	110	131	103
1	0	1	0	8	8	0	0	1	1	4	folfox	4	0	10					0	10	1	0	1	306	10.2	117	111	96								117	115	124	180	109	126	129	130	115	98	123	128	121	126
1	0	1	0	9	8	0	1	1	1	1	folfirinox	1	1									0	1	406	13.53												88	140
1	0	1	0	9	9	0	0	6	3	1	folfirinox	1	1	12	2	gemcitabine abraxane	2	10	0	22	1	1	1	772	25.73	84	84	96	82	146						146	133	109	136	108	100	114	127	124	120	70	77	113	113
1	0	2	1	7	7	0	0	1	1	1	folfirinox	1	1	1	4	folfox	4	1	0	2	0	0	1	123	4.1	224	208	114	140	157	139	143	130			224	113	93	102	118	95	98	112	102	117	136	98	132	127
1	0		2	11	10	1	1	1	1	3	gemcitabine	3	0	1	0		0		0	1	0	0	1	81	2.7	125	137	189	112	119	108	110				189	118
1	0	0	0	8	8	0	0	6	3	1	folfirinox	1	1	2	0		0	0	0	2	0	0	1	92	3.07	111	99	100	105	124						124	107	118	130	152	133	93	119
1	0	2	1	9	9	0	0	1	1	4	folfox	4	0	1	0		0	0	0	1	0	0	1	30	1	134	118	101								134	110	107	107	104	103	102	92
1	0		2	11	11	1	0	1	1	1	folfirinox	1	1	2	0		0	0	0	2	0	0	1	45	1.5	129	130	136	117	139	133	118	115	114	114	139	116	185	100	138	160
1	0	1	0	9	8	0	1	1	1	2	gemcitabine abraxane	2	1	1	0		0	0	0	1	0	1	1	106	3.53	108	255	219	207	186						255	159	100	172	168	173	170	197	142	159	119	133
1	0	1	0	10	10	1	0	3	2	3	gemcitabine	3	0	7	0		0	0	0	7	0	0	1	359	11.97												105	98	87	98	91	111	112	72	103	79	72	105	96
1	0	2	1	12	12	1	0	1	1	3	gemcitabine	3	0	1	0		0	0	0	1	0	0	1	40	1.33	134	91	92	98	95	123	111	101	86		134	92	98	82	96
1	0	0	0	6	6	0	0	1	1	4	folfox	4	0	4	2	gemcitabine abraxane	2	3	1	10	1	0	1	316	10.53	125	144	121								144	117	126	100	114	101	92	83	111	128	78	104	95	119
1	0	0	0	8	8	0	0	1	1	4	folfox	4	0	4	2	gemcitabine abraxane	2	5	0	9	0	0	1	260	8.67	154	109									154	155	104	117	104	103	83	101	100	87	80	130	117	91
1	0	0	0	9	8	0	1	1	1	1	folfirinox	1	1	4	2	gemcitabine abraxane	2	8	1	16	1	0	1	454	15.13	162	169	228	418	242	272					418	157	171	182	175	146	144	142	131	148	107	95	100	83
1	0	1	0	8	8	0	0	1	1	2	gemcitabine abraxane	2	1	18	12	capecitabine	4		0	18	1	1	1	995	33.17	96	134									134	116	99	87	86	99	77	82	69	99	75	77	107	87
1	0	1	0	8	8	0	0	1	1	1	folfirinox	1	1	4	2	gemcitabine abraxane	2	11	0	15	1	1	1	445	14.83	117	127	108	124	103						127	124	117	153	130	178	133	118	158	155	149	93	128	102
1	0	1	0	9	8	0	1	1	1	4	folfox	4	0	1	0		0	0	0	1	0	0	1	67	2.23	581	286	212	170	206	162	111	132	218		581	71	180	130	38	112	114
1	0	1	0	7	7	0	0	6	3	2	gemcitabine abraxane	2	1	2	0		0	0	0	2	0	0	1	208	6.93	133	108	100	102	109	132	97	196	121	123	196	170	115	100	169	100	77	87	99	94	96	75	99	104
1	0		2	6	6	0	0	6	3	1	folfirinox	1	1	12	0		0	0	0	12	1	1	1	316	10.53												86	73	71	96	199	190	173	118	126	131	190	171
1	0	1	0	10	10	1	0	6	3	2	gemcitabine abraxane	2	1	3	0		0	0	0	3	0	0	1	157	5.23	89	96	99	153	121						153	95	89	96	106	101	103	88	106	119	98	85	98	102
1	0	1	0	8	8	0	0	2	4	3	gemcitabine	3	0	3	0		0	0	0	3	0	0	1	299	9.97	108	106	110								110	153	145	112	150	126	135	133	100	97	127	119	128	142
1	0		2	10	10	1	0	1	1	99	unknown	5	0									1	1	683	22.77												99	101	116	116	99	97	95	114	97	84	111	89	87
1	0	1	0	7	7	0	0	1	1	1	folfirinox	1	1	9	3	gemcitabine	3	1	0	10	1	0	1	259	8.63	101	143	123	104	113	130	105				143	152	80	114	105	111	102	125	108	92	121	125	105	104
1	0	1	0	10	9	0	1	1	1	2	gemcitabine abraxane	2	1	1	0		0	0	0	1	0	0	1	136	4.53	100	166	96	82							166	174	112	126	100	161	141	99	101	80	75	97	83	66
1	0		2	8	8	0	0	3	2	1	folfirinox	1	1	12	13	abraxane	4	6	0	18	1	0	1	828	27.6	95	122	94	110	107						122	124	94	127	105	121	124	114	105	113	96	137	119	90
1	0	1	0	11	10	1	1	5	4	2	gemcitabine abraxane	2	1	1	0		0	0	0	1	0	0	1	169	5.63	229	176	134	119	448	193	191	408			448	170	197	128	147	152	101	119
1	0	1	0	9	9	0	0	1	1	2	gemcitabine abraxane	2	1	1	0		0	0	0	1	0	0	1	96	3.2	103	98	137	102	129						137	101	131	129	193	128	109	107	162	135	115	134	114	94
1	0	1	0	8	8	0	0	1	1	2	gemcitabine abraxane	2	1	5	3	gemcitabine	3	2	0	7	0	0	1	272	9.07	85	95	122								122	114	90	106	156	100	97	91	81	105	102	93	75	89
1	0	1	0	11	11	1	0	3	2	2	gemcitabine abraxane	2	1	3	4	folfox	4	5	0	8	0	0	1	283	9.43	107	141	97								141	130	101	114	115	101	102	112	79	102	103	106	114	133
1	0	1	0	11	11	1	0	1	1	4	folfox	4	0	5	0		0	0	0	5	0	0	1	422	14.07	190	93	132	104	109	114	93	106	98	83	190	110	149	128	99	150	114	114	178	129	116	134	88	98
1	0	1	0	7	7	0	0	3	2	1	folfirinox	1	1	9	2	gemcitabine abraxane	2	2	0	11	1	0	1	220	7.33	99	88									99	122	129	114	147	118	141	147	151	118	122	110	144	114
1	0	0	0	8	8	0	0	1	1	4	folfox	4	0	1	2	gemcitabine abraxane	2	2	0	3	0	0	1	142	4.73	104	85	109								109	112	94	120	118	80	78	70	112	143	126	105	139	117
1	0	1	0	8	8	0	0	2	4	2	gemcitabine abraxane	2	1	2	4	folfox	4	4	0	6	0	0	1	241	8.03	107										107	111	96	125	109	152	129	125	145	141	167	175	132	104
1	0	3	1	7	7	0	0	6	3	16	dasatinib	5	0	1	7	gemcitabine erlotinib	4	6	0	7	0	0	1	317	10.57	93	80	58	112	78	77	82	93	124	114	124	101	89	102	107	101	99	144	109	99	110	92	85	88
1	0	0	0	9	9	0	0	1	1	4	folfox	4	0	5	1	folfirinox	1	2	1	35	1	0	1	660	22	112	95	102	115	103	99	100	98			115	106	128	95	95	68	112	102	107	96	99	100	94	92
1	0		2	8	8	0	0	1	1	3	gemcitabine	3	0	10	0		0	0	0	10	1	0	1	411	13.7	123	100	100	126	107	95					126	123	91	103	84	96	97	105	102	117	92	102	102	123
1	0	2	1	9	9	0	0	1	1	3	gemcitabine	3	0	1	0		0	0	0	1	0	0	1	248	8.27	213	121	101	125	130	142	110	187	126	160	213	198	145	127
1	0	1	0	8	7	0	1	6	3	1	folfirinox	1	1	2	0		0	0	0	2	0	0	1	103	3.43	183	132									183	96	137	121	105	104	60	75	81	130	91	72	114	113
1	0	1	0	7	7	0	0	1	1	7	gemcitabine erlotinib	5	0	2	0		0	0	0	2	0	0	1	98	3.27												81	110
1	0	1	0	8	8	0	0	1	1	1	folfirinox	1	1	4	10	folfiri	4	4	1	10	1	0	1	391	13.03												114	114	119	128	142	141	104	138	88	78	95
1	0	1	0	8	8	0	0	1	1	4	folfox	4	0	1	0		0	0	0	1	0	0	1	35	1.17	141	80	91								141	105	107	120	98	116	100	115
1	0	1	0	9	9	0	0	1	1	3	gemcitabine	3	0	3	4	folfox	4	15	0	18	1	0	1	459	15.3	122	125	119	107	156	93					156	115	108	124	97	119	162	121	107	115	99	105	98	102
1	0	1	0	11	11	1	0	1	1	3	gemcitabine	3	0	2	0		0	0	0	2	0	0	1	324	10.8	104	88									104	132	119	96	83	95
1	0	2	1	9	9	0	0	6	3	3	gemcitabine	3	0	1	0		0	0	0	1	0	0	1	85	2.83	102	112	92	98	97	86	88	74	78	72	112	106	107	95	100	92	86	79	71	103	124	111	89	80
1	0	1	0	9	9	0	0	1	1	1	folfirinox	1	1	6	2	gemcitabine abraxane	2	2	0	8	0	0	1	279	9.3	97	121									121	113	114	140	160	110	110	123	110	89	125	125	117	108
1	0	1	0	6	6	0	0	1	1	1	folfirinox	1	1	4	0		0	0	0	4	0	0	1	153	5.1	77										77	137	99	74	105	113	126	112	114	89	81	100	117	80
1	0	1	0	8	7	0	1	1	1	16	dasatinib	5	0	1	0		0	0	0	1	0	1	1	117	3.9	130	358	262	199	143						358	126	181	154	172	104	122	154	159	167	165	122
1	0	1	0	8	8	0	0	1	1	1	folfirinox	1	1	3	0		0	0	0	3	0	0	1	78	2.6												94	139	144	107	103	185	116	128	92	76	100	102	77
1	0	1	0	8	8	0	0	1	1	2	gemcitabine abraxane	2	1	9	10	folfiri	4	11	1	24	1	0	1	714	23.8	100	90									100	90	94	118	87	91	90	88	163	101	107	107	96	87
1	0	1	0	10	10	1	0	3	2	2	gemcitabine abraxane	2	1	7	0		0	0	0	7	0	0	1	268	8.93	106										106	116	106	107	92	111	95	100	104	87	96	94	107	103
1	0	1	0	8	8	0	0	1	1	1	folfirinox	1	1	20	0		0	0	0	20	1	0	1	389	12.97	85	108	111	95	58						111	105	121	97	163	144	127	134	139	74	151	84	138	112
1	0	0	0	7	7	0	0	6	3	2	gemcitabine abraxane	2	1	1	0		0	0	0	1	0	1	1	272	9.07	97										97	74	93	151	96	121	128	88	82	92	102	82	91	74
1	0	0	0	7	7	0	0	2	4	1	folfirinox	1	1	5	0		0	0	0	5	0	0	1	118	3.93	118	115									118	79	90	87	58	126	95	151
1	0	2	1	11	10	1	1	3	2	2	gemcitabine abraxane	2	1	1	0		0	0	0	1	0	0	1	102	3.4	128	121	129	159	135						159	126	159	154	135	146	136	151	185	142	106
1	0	1	0	6	6	0	0	3	2	4	folfox	4	0	4	0		0	0	0	4	0	0	1	188	6.27	121	133	110	109	146	118	132				146	111	151	101	150	101	74	92	142	107
1	0	0	0	8	8	0	0	6	3	1	folfirinox	1	1	15	0		0	0	0	15	1	0	1	338	11.27	131										131	104	117	102	123	99	129	105	87	111	115	130	101	146
1	0	1	0	7	7	0	0	1	1	1	folfirinox	1	1	9	0		0	0	0	9	0	0	1	220	7.33	185	102	110								185	142	103	136	115	138	130	147	156	126	117	156	140	81
1	0	1	0	7	7	0	0	1	1	4	folfox	4	0	6	0		0	0	0	6	0	0	1	107	3.57	155										155	130	114	83	115	81	130	117	122	93	122
1	0	0	0	9	9	0	0	1	1	2	gemcitabine abraxane	2	1	2	4	folfox	4	8	1	50	1	0	1	1389	46.3												100	87	128	119	88	86	94	105	93	84	101	90	107
1	0	2	1	8	8	0	0	6	3	2	gemcitabine abraxane	2	1	4	1	folfirinox	1	4	1	13	1	0	1	545	18.17												86	108	87	140	94	101	94	117	113	145	106	96	110
1	0	1	0	11	10	1	1	6	3	3	gemcitabine	3	0	1	2	gemcitabine abraxane	2	1	1	3	0	0	1	154	5.13	104	85									104	120	127	114	180	155	143	119	129	104	161	102	131	106
1	0	1	0	9	9	0	0	1	1	2	gemcitabine abraxane	2	1	2	0		0	0	0	2	0	0	1	203	6.77	131	85									131	123
1	0	1	0	9	9	0	0	6	3	1	folfirinox	1	1		2	gemcitabine abraxane	2		1			0	1	869	28.97												111	121	82	79	90	89	92	128	109	104	101	117	106
1	0	1	0	7	7	0	0	7	4	2	gemcitabine abraxane	2	1	1	4	folfox	4	4	0	5	0	0	1	301	10.03												93	82	144	126	119	138	139	110	85	116	102	118	111
1	0		2	9	9	0	0	1	1	2	gemcitabine abraxane	2	1	6	3	gemcitabine	3	2	0	8	0	0	1	293	9.77	145	90	84	85							145	108	92	98	91	102	96	114	97	96	112	94	130	101
1	0	1	0	9	9	0	0	1	1	2	gemcitabine abraxane	2	1	3	0		0	0	0	3	0	0	1	102	3.4	123	100	113	83	82	171	77				171	105	100	103	129	97	85	151	85	112	85	109	97	76
1	0	0	0	8	8	0	0	1	1	1	folfirinox	1	1	18	0		0	0	0	18	1	0	1	472	15.73	143	207	96	185	151	97	99				207	87	132	107	106	118	157	110	111	108	149	149	97	151
1	0		2	8	8	0	0	1	1	1	folfirinox	1	1	12	2	gemcitabine abraxane	2	5	1	26	1	0	1	648	21.6												80	89	97	93	82	118	66	130	115	81	138	98	135
1	0	1	0	9	9	0	0	6	3	4	folfox	4	0	19	3	gemcitabine	3	2	0	21	1	1	1	524	17.47	103	108	81								108	85	97	104	109	80	111	100	90	128	100	71	88	79
1	0	1	0	7	7	0	0	1	1	2	gemcitabine abraxane	2	1	3	0		0	0	0	3	0	0	1	216	7.2	117	126	120	110	174	110					174	122	131	145	105	169	193	157	139	147	151	130	147	143
1	0		2	9	9	0	0	1	1	2	gemcitabine abraxane	2	1	1	0		0	0	0	1	0	0	0	43	1.43												88	86	94	117	86	89	78	74	83	77
1	0	1	0	9	9	0	0	2	4	2	gemcitabine abraxane	2	1	2	4	folfox	4	1	0	3	0	0	1	177	5.9	105										105	96	91	89	121	113
1	0	0	0	8	8	0	0	1	1	4	folfox	4	0	12	0		0	0	0	12	1	0	0	213	7.1	84										84	113	100	91	93	88	84	115	90	121	94	81	78	76
1	0	1	0	10	9	0	1	1	1	1	folfirinox	1	1	2	0		0	0	0	2	0	0	1	131	4.37	179	174	212								212	145	153	135	123	143	94	137	128	99	94	96	111	76
1	0	1	0	9	9	0	0	5	4	7	gemcitabine erlotinib	5	0	4	12	capecitabine	4	0	0	12		0	1	1542	51.4	110	129									129	127	128	112	108	97	136	115	85	84	108	86	104	94
1	0	1	0	9	8	0	1	1	1	3	gemcitabine	3	0	2	0		0	0	0	2	0	0	1	92	3.07	116	93	150	104	97	237	115	102	73	86	237	140	98	110	114	105	110	169	114	118	122	143	139	184
1	0	1	0	7	7	0	0	1	1	1	folfirinox	1	1	1	0		0	0	0	1	0	0	1	67	2.23	120										120	116	110	106	100	93	124	176	105	116	138	122	110	130
1	0	2	1	9	9	0	0	6	3	3	gemcitabine	3	0	1	0		0	0	0	1	0	0	0	42	1.4												106	126	134	140	124	127	131	139	156	109	125	114
1	0		2	6	6	0	0	3	2	1	folfirinox	1	1	1	0		0	0	0	1	0	0	1	56	1.87	105										105	112	150	132	145	127	156	141	147	132	130	111	110	150
1	0	2	1	10	10	1	0	7	4	2	gemcitabine abraxane	2	1	1	0		0	0	0	1	0	0	1	73	2.43	96	87	101	126	120						126	116	159	134
1	1	2	1	8	7	0	1	1	1	3	gemcitabine	3	0	13	4	folfox	4	4	1	19	1	0	1	924	30.8												125	103	127	83	160	131	203	90	148	90	209	115	78
1	1		2	13	12	1	1	1	1	2	gemcitabine abraxane	2	1	5	0		0	0	0	5	0	0	1	186	6.2	142	90	118	86	389	226	235	223	333	147	389	249	238	200	183	102	244	248	194	241	117	302	272	121
1	1	2	1	7	7	0	0	1	1	1	folfirinox	1	1	4	2	gemcitabine abraxane	2	5	1	11	1	0	1	372	12.4												86	84	73	85	99	143	112	76	81	126	109	165	105
1	1	1	0	9	8	0	1	1	1	2	gemcitabine abraxane	2	1	2	0		0	0	0	2	0	0	1	119	3.97	155	205									205	141	196	123	65	211
1	1	2	1	8	8	0	0	1	1	4	folfox	4	0	1	0		0	0	0	1	0	0	1	38	1.27	88	89	92	96	86						96	78	81	147	66	99	76	276	103	64	34	116
1	1	2	1	7	7	0	0	1	1	4	folfox	4	0	3	2	gemcitabine abraxane	2	2	0	5	0	0	1	189	6.3	78	157	97								157	122	146	97	99	97	175	133	111	101	88	86	205	176
1	1	0	0	8	8	0	0	1	1	2	gemcitabine abraxane	2	1	6	4	folfox	4	2	1	13	1	0	1	382	12.73												123	113	149	152	145	147	122	91	217	174	96	183	115
1	1	2	1	9	8	0	1	1	1	2	gemcitabine abraxane	2	1	7	6	abraxane	4	3	0	10	1	0	1	286	9.53	346	289	163	195	98	287	248	190			346	325	91	222	197	316	98	114	206	145	148	116	126	121
1	1	1	0	9	8	0	1	1	1	1	folfirinox	1	1	12	3	gemcitabine	3	2	0	14	1	0	1	288	9.6	338	307	319								338	260	161	240	418	233	280	442	198	60	344	398	429	430
1	1	1	0	10	10	1	0	1	1	1	gemcitabine abraxane	1	1	1	0		0	0	0	1	0	0	1	217	7.23	162	135	132	108							162	133	172	259	147	336	119	115	132	186	197
1	1		2	10	9	0	1	1	1	4	folfox	4	0	1	0		0	0	0	1	0	0	1	28	0.93	127	92	133	101	135	152	219				219	315	255	167	147
1	1	1	0	9	9	0	0	3	2	4	folfox	4	0	12	8	irinotecan	4	6	0	18	1	0	1	461	15.37	143	129									143	266	188	194	165	203	183	170	184	179	150	163	157	222
1	1		2	12	11	1	1	3	2	2	gemcitabine abraxane	2	1	1	0		0	0	0	1	0	0	1	35	1.17	178	259	284	183	237						284	188	228	190	249	285	272	166	99	137	82	47	107	266
1	1	1	0	10	9	0	1	1	1	1	folfirinox	1	1	3	2	gemcitabine abraxane	2	1	0	4	0	0	1	220	7.33	175	172	122	189	223	158	139	114	220		223	193	181	178	205	238	176	167	133	218	182	98
1	1	0	0	8	7	0	1	7	4	3	gemcitabine	3	0	2	9	oxaliplatin capecitabine	4		1	99		1	0	4214	140.47	114										114	168	144	144	116	125	155	139	78	83	190	96	121	165
1	1		2	10	9	0	1	2	4	3	gemcitabine	3	0	2	0		0	0	0	2	0	0	1	275	9.17	336	293	313	350	185	190	400	218			400	270	263	209	222
1	1	1	0	11	11	1	0	1	1	3	gemcitabine	3	0	2	0		0	0	0	2	0	0	1	102	3.4	117	99									117	125	75	125	154	216	127
1	1	0	0	12	11	1	1	1	1	1	folfirinox	1	1	1	2	gemcitabine abraxane	2	1	0	2	0	0	1	168	5.6	166	141	156								166	160	267	168	186	188	667	155	184	208	132	129	125	226
1	1	1	0	10	10	1	0	6	3	2	gemcitabine abraxane	2	1	6	0		0	0	0	6	0	1	1	277	9.23	110	140	118								140	167	139	125	102	120	127	92	130	90	226	232	191	232
1	1		2	10	9	0	1	1	1	2	gemcitabine abraxane	2	1	1								0	1	69	2.3	342	111	132	132	98						342	97	79	129	150	212	153	153	312	224	189
1	1	1	0	8	7	0	1	6	3	1	folfirinox	1	1	4	2	gemcitabine abraxane	2	8	0	12	1	0	1	365	12.17	154	220	294	206							294	261	155	265	166	160	193	201	294	234	158	174	270	275
1	1	1	0	11	10	1	1	1	1	4	folfox	4	0	8	0		0	0	0	8	0	0	1	207	6.9	88	206	181	363	130	423					423	192	198	135	190	65	369	243	257	244	293	168	196	178
1	1	1	0	8	8	0	0	1	1	3	gemcitabine	3	0	3	0		0	0	0	3	0	0	1	357	11.9	103	119									119	121	111	144	125	106	127	130	163	177	204	134	135	100
1	1	1	0	7	7	0	0	1	1	1	folfirinox	1	1	3	2	gemcitabine abraxane	2	3	1	7	0	0	1	196	6.53	106	86	113	148	104	109	125				148	127	96	118	142	180	154	120	229	112
1	1		2	6	6	0	0	1	1	1	folfirinox	1	1	10	12	capecitabine	4		1	12	1	0	1	408	13.6	97	122									122	152	110	163	146	151	192	170	196	105	141	115	170	102
1	1	1	0	7	7	0	0	6	3	1	folfirinox	1	1	10	0		0	0	0	12	1	0	1	219	7.3	108	110	139	73	100	101					139	168	124	210	126	160	167	121	158	180	174	135	154	149
1	1		2	9	8	0	1	3	2	7	gemcitabine erlotinib	5	0	2	0		0	0	0	2	0	0	1	207	6.9	101										101	216	215	320	676	326	230	129	396	170	103	136
1	1	1	0	9	9	0	0	1	1	4	folfox	4	0	1	0		0	0	0	1	0	0	1	79	2.63												211	134	260	159	154	156	121	115	238	156	176	176
1	1	0	0	9	9	0	0	6	3	2	gemcitabine abraxane	2	1	8	4	folfox	4		1	99		0	0	847	28.23												102	119	133	124	120	118	206	133	143	137	152	159	206
1	1	2	1	7	7	0	0	1	1	16	dasatinib	5	0		7	gemcitabine erlotinib	4		0	99		0	1	158	5.27	311										311	222	186	225	298	96	149	173	164	167	137	358	260	196
1	1	1	0	8	7	0	1	3	2	2	gemcitabine abraxane	2	1	4	13	abraxane	4	2	0	6	0	0	1	271	9.03	181	151	156	168							181	130	127	144	159	155	142	139	146	153	144	125	129	113
1	1		2	8	8	0	0	3	2	2	gemcitabine abraxane	2	1		0		0	0	0			0	1	250	8.33	161										161	103	127	151	138	127	84	119	91	94	97	94	94	107
1	1	1	0	12	11	1	1	1	1	2	gemcitabine abraxane	2	1	5	10	folfiri	4	2	0	7	0	0	1	354	11.8	162										162	171	338	224	186	189	107	177	89	240	198	262	274	361
1	1	1	0	9	9	0	0	1	1	2	gemcitabine abraxane	2	1	1	0		0	0	0	1	0	0	1	60	2	177	130	143								177	130	195	95	187	208	243	387	309	204	220	287
1	1	3	1	10	9	0	1	6	3	2	gemcitabine abraxane	2	1	1	0		0	0	0			0	1	98	3.27	271	287									287	206	274	238	290	273	151	159	83	167
1	1	1	0	10	9	0	1	6	3	1	folfirinox	1	1	2	2	gemcitabine abraxane	2	1	1	4	0	0	1	136	4.53	176	199									199	90	95	145	82	87	95	94	187	77	87	80	203
1	1		2	9	8	0	1	1	1	1	folfirinox	1	1	1	0		0	0	0	1	0	0	1	48	1.6	296	245									296	221	249	232	249
1	1	0	0	9	9	0	0	6	3	2	gemcitabine abraxane	2	1	1	0		0	0	0	1	0	0	1	46	1.53	102	95	200	78							200	131	278	213	189	204	158	135	199
1	1	0	0	8	8	0	0	6	3	2	gemcitabine abraxane	2	1	1	14	gemcitabine capecitabine	4	6	0	7	0	0	1	235	7.83	292										292	234	156	136	199	126	133	122	137	152	95	143	157	136
1	1	1	0	9	8	0	1	7	4	4	folfox	4	0	7	0		0	0	0	7	0	0	1	154	5.13	235	148	121	243	220	298					298	201	142	101	166	266	168	233	179	149	122
1	1	1	0	9	8	0	1	1	1	1	folfirinox	1	1	12	2	gemcitabine abraxane	2	2	0	14	1	0	1	338	11.27	110	122									122	239	225	583	103	145	217	273	180	223	260	185	246	183
1	1	1	0	7	7	0	0	1	1	7	gemcitabine erlotinib	5	0	2	1	folfirinox	1	10	1	14	1	0	1	769	25.63												150	186	185	148	169	175	147	160	141	205	163	259	289
1	1	0	0	9	8	0	1	2	4	1	folfirinox	1	1	10	10	folfiri	4	7	1	19	1	0	1	448	14.93	319										319	376	181	189	161	153	131	78	126	135	137	136	149	154
1	1	1	0	9	9	0	0	1	1	1	folfirinox	1	1	4	2	gemcitabine abraxane	2	3	0	7	0	0	0	227	7.57	114	108									114	158	168	244	133	262	193	236	188	216	194	173	235	152
1	1	1	0	8	7	0	1	1	1	15	gemcitabine cisplatin	5	0	2					0	2	0	0	1	87	2.9	146	191	156	132							191	231	178	172	185	172
1	1	1	0	9	8	0	1	1	1	4	folfox	4	0	2					0	2	0	0	1	62	2.07	239	274	224	238	170	162	166	128	144	119	274	174	295	219	230	202
1	1	1	0	9	8	0	1	1	1	1	folfirinox	1	1	12	2	gemcitabine abraxane	2	6	1	19	1	1	1	880	29.33	262	382									382	267	375	317	381	346	396	399	282	361	153	291	226	331
1	1	0	0	10	9	0	1	2	4	2	gemcitabine abraxane	2	1									0	1	329	10.97	145	85	190								190	320	253	227	183	82	211	233	292	269	463	239	198	167
1	1	1	0	10	10	1	0	4	4	1	folfirinox	1	1	10	5	5-fu	4	3	0	13	1	1	1	596	19.87												100	170	169	102	160	174	144	161	161	119	100	128	122
1	1	2	1	12	11	1	1	1	1	3	gemcitabine	3	0	2	2	gemcitabine abraxane	2	3	0	5	0	0	1	573	19.1												217	208	115	125	195	167	177	130	161	209	87	109	131
1	1	0	0	9	8	0	1	1	1	1	folfirinox	1	1	14	2	gemcitabine abraxane	2	4	0	18	1	0	0	408	13.6	139										139	397	367	300	273	252	360	487	304	336	239	268	255	178
1	1	0	0	9	9	0	0	1	1	1	folfirinox	1	1	42	0		0	0	0	42	1	0	0	990	33	110	97	145	118	102	126					145	131	110	138	121	149	132	138	142	114	144	148	128	134
1	1	1	0	8	8	0	0	2	4	1	folfirinox	1	1	6	0		0	0	0	6	0	0	1	306	10.2												176	154	136	212	135	220
1	1	1	0	10	9	0	1	2	4	2	gemcitabine abraxane	2	1	1	0		0	0	0	1	0	0	1	174	5.8	111										111	87	86	125	144	170	175	193	258	164	257	268	173	172
1	1	2	1	8	7	0	1	1	1	1	folfirinox	1	1	4	7	gemcitabine erlotinib	4	3	1	9	0	0	1	222	7.4	167	150	111	126	132	121	105	141	100		167	106	167	104	116	94	155	239	171	87	149	153	152	114
1	1	1	0	10	9	0	1	1	1	2	gemcitabine abraxane	2	1	3	0		0	0	0	3	0	0	1	159	5.3	217	129	132	144	117	105	106	99	90		217	143	82	122	114	155	45	260	105	61	58	47	79	66
1	1		2	11	10	1	1	3	2	99	unknown	5	0									0	1	59	1.97	298	447	119	169	274	438					447	81	100	207	337	175	432	348	166	126	432	578	379	97
1	1	1	0	8	8	0	0	1	1	2	gemcitabine abraxane	2	1	15	0		0	0	0	15	1	0	1	775	25.83	125	123	144	135	134	116	96	104	129	135	144	117	103	100	97	81	86	95	132	102	96	143	104	99
1	1	1	0	13	12	1	1	1	1	2	gemcitabine abraxane	2	1		0		0	0	0			0	1	218	7.27	271										271	393	265	240	178
1	1	3	1	10	9	0	1	1	1	3	gemcitabine	3	0	2	0		0	0	0	2	0	0	1	116	3.87	171	138	239	391	251	192	199	109	299	158	391	233	227	365	114	149	219	393
1	1	1	0	9	9	0	0	1	1	2	gemcitabine abraxane	2	1	3	10	folfiri	4	4	0	7	0	0	1	591	19.7	144	112	113								144	94	109	90	178	101	117	109	94	83	82	137	134	78
1	1	0	0	8	8	0	0	6	3	1	folfirinox	1	1	1	4	folfox	4	15	1	20	1	1	1	647	21.57	169	101	106								169	99	86	124	133	84	81	120	102	102	199	101	104	108
1	1	2	1	8	8	0	0	1	1	3	gemcitabine	3	0	2	4	folfox	4	4	1	7	0	0	1	223	7.43	93	138	141	117	133	94	129	110			141	166	140	131	153	115	139	157	139	127	180	153	204	217
1	1	1	0	9	9	0	0	3	2	3	gemcitabine	3	0	1	0		0	0	0	1	0	0	1	14	0.47	95	109	119	87							119	155	244	58
1	1	1	0	7	7	0	0	1	1	1	folfirinox	1	1	20	10	folfiri	4	20	1	48	1	1	1	961	32.03	157	113									157	184	123	149	150	136	146	115	125	123	230	139	118	168
1	1	0	0	7	7	0	0	5	4	1	folfirinox	1	1	8	2	gemcitabine abraxane	2	2	0	10	1	0	1	222	7.4	150	121	132	123	120						150	105	224	188	137	156	213	152	201	134	123	200	139	109
1	1	1	0	10	9	0	1	1	1	2	gemcitabine abraxane	2	1	8	3	gemcitabine	3	30	0	38	1	0	1	1246	41.53	317	229	246								317	288	256	317	246	334	208	115	126	106	238	196	90	257
1	1	1	0	10	9	0	1	2	4	4	folfox	4	0	4	0		0	0	0	4	0	0	1	303	10.1	186	157									186	235	227	156	222	176	197	159	140	193	156	176
1	1	1	0	9	9	0	0	6	3	4	folfox	4	0	1	0		0	0	0	1	0	0	1	114	3.8	112	108	98	126	144	116	111	109			144	110	153	236	249	223	164	205	139	108	163	170	157
1	1	1	0	10	9	0	1	1	1	7	gemcitabine erlotinib	5	0	8	4	folfox	4	1	0	9	0	0	1	471	15.7	319										319	249	174	175	188	152	140	270	177	179	166	185	148	233
1	1		2	7	7	0	0	1	1	1	folfirinox	1	1	6	0		0	0	0	6	0	0	1	160	5.33	74	71	92	104	124	129					129	158	79	91	152	110	117	157	169	228	244	226	266	177
1	1	1	0	7	7	0	0	1	1	1	folfirinox	1	1	6	2	gemcitabine abraxane	2	7	0	13	1	0	1	395	13.17	119										119	101	102	111	184	99	127	105	98	107	164	124	248	157
1	1	0	0	9	9	0	0	3	2	7	gemcitabine erlotinib	5	0	19	4	folfox	4	12	1	34	1	0	1	801	26.7												106	146	140	174	117	131	143	113	121	126	131	118	188
1	1	0	0	9	8	0	1	1	1	1	folfirinox	1	1	4	2	gemcitabine abraxane	2	6	0	10	1	0	1	281	9.37	164	145	215	174							215	411	124	165	269	391	548	449	276	262	348	143	192	271
1	1	0	0	8	8	0	0	1	1	2	gemcitabine abraxane	2	1	4	4	folfox	4	3	0	7	0	0	1	214	7.13	140	147	132	126							147	114	85	87	123	97	110	98	212	175	198	117	97	150
1	1	0	0	8	7	0	1	5	4	1	folfirinox	1	1	10	2	gemcitabine abraxane	2	3	1	33	1	0	1	1374	45.8	100	76	84								100	157	169	215	246	183	128	152	165	149	131	98	128	171
1	1	2	1	11	10	1	1	1	1	2	gemcitabine abraxane	2	1	7	12	capecitabine	4	1	0	8	0	0	1	267	8.9	261	302	274	314	272						314	274	168	261	195	337	286	153	270	273	405	184	204	255
1	1	2	1	9	8	0	1	1	1	2	gemcitabine abraxane	2	1	8	3	gemcitabine	3	3	1	15	1	0	1	554	18.47	252	123	212	165	191						252	219	68	172	122	147	179	192	211	121	172	174	159	157
1	1	1	0	8	8	0	0	6	3	4	folfox	4	0	3	2	gemcitabine abraxane	2	2	1	6	0	1	1	320	10.67	102	139									139	107	82	109	177	171	179	116	100	280	121	117	95	79
1	1	0	0	8	8	0	0	1	1	1	folfirinox	1	1	2	2	gemcitabine abraxane	2	1	0	3	0	0	1	107	3.57	160	137	146	128	262	150	88	131			262	252	281	169	179	148	146	187	128	199	181	112	176	223
1	1	3	1	10	9	0	1	2	4	2	gemcitabine abraxane	2	1	8	0		0	0	0	8	0	0	1	1142	38.07	177	137									177	191	192	100	142	205	147	252	105	143
1	1	1	0	10	9	0	1	6	3	1	folfirinox	1	1	1	4	folfox	4	10	1	18	1	0	1	441	14.7	151	136	125	131	121	150					151	237	263	188	156	191	159	188	155	142	155	190	218	152
1	1	1	0	8	8	0	0	7	4	2	gemcitabine abraxane	2	1	2	3	gemcitabine	3	7	0	9	0	0	1	864	28.8	98	172	171	155	141	147	144				172	293	132	166	134	139	103	144	186	150	138	124	132	126
1	1	2	1	11	10	1	1	4	4	1	folfirinox	1	1	2	0		0	0	0	2	0	0	1	341	11.37	135	182	130	139							182	142	149	168	127	207	115	164	156	234	222	126	127	139
1	1	0	0	9	8	0	1	1	1	16	dasatinib	5	0	4	7	gemcitabine erlotinib	4	3	0	7	0	0	1	236	7.87	163										163	301	153	153	215	215	231	166	294	243	196	347	351	283
1	1	1	0	9	8	0	1	1	1	7	gemcitabine erlotinib	5	0	2	0		0	0	0	2	0	0	1	112	3.73	173										173	221	190	134	126	157	103	165
1	1	0	0	10	9	0	1	1	1	1	folfirinox	1	1	4	3	gemcitabine	3	1	0	5	0	0	1	194	6.47	89										89	181	194	210	275	195	253	175	236	247	322	455	610	327
1	1	2	1	7	7	0	0	6	3	2	gemcitabine abraxane	2	1	3	0		0	0	0	3	0	0	1	158	5.27	79	64	129	119							129	175	194	172	157	103	115	99	132	150	123	141	120	150
1	1	2	1	11	10	1	1	1	1	3	gemcitabine	3	0	3	7	gemcitabine erlotinib	4	3	0	6	0	0	1	221	7.37	228	117	211	161	126	245	147	196	128	131	245	207	179	124	151	117	186	161	119	123	291	159	80	167
1	1	1	0	6	6	0	0	1	1	4	folfox	4	0	12	0		0	0	0	12	1	0	1	359	11.97	125	111	96	90	105						125	125	118	123	122	109	151	123	153	130	117	141	124	182
1	1	1	0	9	8	0	1	1	1	2	gemcitabine abraxane	2	1	10	10	folfiri	4	6	1	18	1	1	1	1951	65.03												172	125	210	126	106	148	189	154	136	111	184	109	108
1	1	1	0	8	7	0	1	6	3	2	gemcitabine abraxane	2	1	2	1	folfirinox	1	2	0	4	0	0	1	256	8.53	187	202	201	224							224	488	104	211	239	262	323	403	152	143	218	224	65
1	1	1	0	7	7	0	0	1	1	4	folfox	4	0	2	0		0	0	0	2	0	0	1	64	2.13	108	106	117								117	154	179	122	228	131
1	1	1	0	11	10	1	1	1	1	2	gemcitabine abraxane	2	1	3	3	gemcitabine	3	2	0	5	0	0	1	246	8.2	155	338									338	167	275	135	85	149	163	115	93	123	177	177	169	169
1	1	1	0	8	8	0	0	1	1	5	5-fu	5	0	1	0		0	0	0	1	0	0	1	60	2	99	136									136	180	113	215	82	115
1	1	1	0	7	7	0	0	3	2	2	gemcitabine abraxane	2	1	4	10	folfiri	4	16	1	32	1	0	1	884	29.47												135	125	156	140	126	153	185	160	97	98	129	113	127
1	1	1	0	9	9	0	0	1	1	4	folfox	4	0	14	2	gemcitabine abraxane	2	6	0	20	1	0	1	804	26.8	124	126	126	146							146	117	114	133	217	147	94	153	156	123	110	163	151	159
1	1	1	0	10	9	0	1	6	3	2	gemcitabine abraxane	2	1	4	0		0	0	0	4	0	0	1	176	5.87	192	109	216								216	237	177	173	156	301	157	236	264	102	132	104	136	212
1	1	1	0	10	9	0	1	1	1	2	gemcitabine abraxane	2	1	2	3	gemcitabine	3	1	0	3	0	0	0	164	5.47	169	89	140	115	102	92					169	178	218	204	120	92	143	154	106	83	89	87	79	93
1	1	1	0	10	9	0	1	1	1	4	folfox	4	0	10	2	gemcitabine abraxane	2	3	0	13	1	1	1	409	13.63	116	125	129	248	92	91	125	113	136		248	113	122	93	134	87	155	79	89	119	110	98	179	145
1	1	1	0	9	8	0	1	1	1	1	folfirinox	1	1		2	gemcitabine abraxane	2		1			0	1	354	11.8											0	164	115	173	163	160	160	178	178	163	175	168	176	220
1	1	0	0	7	6	0	1	1	1	1	folfirinox	1	1	1	0		0	0	0	1	0	0	1	94	3.13	101	151									151	101	84	151	165	144	160	160	77	73	70	70	219	208
1	1	1	0	8	7	0	1	1	1	10	folfirinox	5	0	10	2	gemcitabine abraxane	2	1	0	11	1	0	1	401	13.37												91	140	81	166	88	214	132	159	163	176	196	182	173
1	1	1	0	7	7	0	0	1	1	1	folfirinox	1	1	6	2	gemcitabine abraxane	2	8	0	14	1	0	1	399	13.3	132	126	170	204							204	273	208	95	159	145	106	89	113	98	96	90	106	109
1	1	2	1	9	8	0	1	2	4	1	folfirinox	1	1	4	2	gemcitabine abraxane	2	5	0	9	0	0	1	515	17.17	82	139									139	144	62	159	76	163	70	101	194	78	201	178	141	201
[truncated: 30 more columns]
