# Supplementary material for: Increased glucose availability sensitizes pancreatic cancer to chemotherapy
Source: Nat Commun. 2023 Jun 28;14:3823. doi: 10.1038/s41467-023-38921-8 (PMC10307839; doi:10.1038/s41467-023-38921-8)
Supplement: Supplementary file 4 — Source Data [file 41467_2023_38921_MOESM4_ESM.zip › SupplementaryFigures.xlsx]

## Sheet: Fig. 2a
		Fig. 2a
		Days	0	14	22	24	27	34	41	48	56	62	71	76	81
		CTRL, #1	103	113	123	113	116	129	94	103	109	139	104	119	107
		CTRL, #2	112	130	121	120	93	87	124	124	101	124	113	123	116
		CTRL, #3	118	101	131	115	111	128	103	99	113	109	118	107	121
		CTRL, #4	117	98	101	84	94	121	142	114	125	116	108	132	112
		CTRL, #5	130	111	107	98	141	133	110	134	121	99	123	118	129
		D30, #1	103	158	201	174	187	170	172	198	159	243	164	196	180
		D30, #2	109	169	156	186	166	200	177	188	173	164	197	156	161
		D30, #3	117	172	226	176	184	232	192	156	177	173	175	172	168
		D30, #4	129	187	163	166	177	172	225	163	150	184	166	208	179
		D30, #5	125	178	179	192	195	191	184	196	214	186	177	183	204

## Sheet: Fig. 2b
	Fig. 2b
	Days	0	14	22	24	27	34	41	48	56	62	71	76	81
	CTRL, #1	26	26	26	26	26	26	26	25	25	25	26	26	27
	CTRL, #2	25	25	25	25	25	25	25	25	25	26	26	26	26
	CTRL, #3	26	25	25	25	25	26	25	26	25	27	27	27	27
	CTRL, #4	27	27	27	27	27	28	27	29	28	29	29	29	30
	CTRL, #5	26	26	25	25	25	26	26	26	28	28	27	27	27
	D30, #1	27	28	29	30	30	29	30	31	30	30	31	31	31
	D30, #2	25	25	25	26	26	26	26	27	27	27	28	28	29
	D30, #3	26	27	27	28	28	28	28	29	29	29	29	29	29
	D30, #4	26	27	27	27	27	27	27	28	28	28	29	29	29
	D30, #5	25	26	26	27	27	27	28	28	28	29	29	30	30

## Sheet: Fig. 2c
	Fig. 2c
	Days	CTRL, Vehicle					D30, Vehicle					CTRL, Gemcitabine					D30, Gemcitabine
		#1	#2	#3	#4	#5	#1	#2	#3	#4	#5	#1	#2	#3	#4	#5	#1	#2	#3	#4	#5
	27	76.7725	80.1699	177.887	131.647	129.901	124.497	195.962	125.825	206.724	176.171	129.41	98.66	237.11	64.44	114.73	116.46	104.37	190.42	160.1	142.84
	34	210.704	154.401	226.325	179.988	186.905	205.538	339.899	277.207	336.126	308.553	182.79	223.37	233.68	214.43	220.82	99.97	168.59	78.07	56.74	115.54
	41	391.828	182.7	424.237	382.137	303.468	283.403	339.239	410.945	498.226	454.585	163.38	233.45	358.27	205.52	233.35	118.68	93.11	63.51	54.01	91.77
	48	400.38	281.12	438.164	429.301	383.883	280.754	439.043	441.949	620.173	500.389	258.31	270.75	531.02	442.87	500.86	282.97	165.46	52.86	76.82	167.09
	56	484.662	313.2	705.696	450.75	468.98	275.387	720.086	419.406	483.307	540.933	239.32	319.86	438.38	1340.91	596.01	289.22	191.43	73.11	83.23	184.59
	62	656.35	410.31	784.104	475.798	578.22	240.665	700.34	673.068	596.644	538.025	259.26	386.7	373.18	1223.09	695.48	212.56	206.47	56.38	86.47	116.44
	71	771.64	588.23	1034.65	596.2	815.57	468.659	967.868	1029.15	918.335	973.745	318.32	645.58	366.39	985.3	645.3	399.45	403.28	74.64	143.32	401.36
	76	823.83	797.402	1019.68	660.96	807.951	606.741	1265.62	1042.86	1138.34	971.74	362.59	507.91	604.81	1484.92	856.31	372.9	348.51	147.14	232.77	242.81
	81	897.482	931.582	1328.98	952.142	1070.9	723.402	1577.03	1255.09	1673.65	1185.18	483.4	511.2	701.35	1468.99	1011.11	458.19	417.6	146.42	216.34	293.47

## Sheet: Fig. 2d
		Fig. 2d
		Days	CTRL, Vehicle					D30, Vehicle					CTRL, FFX					D30, FFX
			#1	#2	#3	#4	#5	#1	#2	#3	#4	#5	#1	#2	#3	#4	#5	#1	#2	#3	#4	#5
		40	442.22	312.66	435.65	127	178.53	271.85	189.21	268.8	178.85	113.45	339.57	270.73	307.2	259	343.18	321.51	210.49	157.11	378.45	124.93
		45	1024	662.92	1123.85	324.76	359.52	413.34	578.65	739.26	375.2	475.15	369.8	566.63	368.55	308.36	403.97	310.67	132.27	178.53	500	254.94
		50	1284.86	828.85	1282.45	470.596	446.976	810.832	618.246	1230.19	490.12	475.398	612.521	846.4	520.251	346.8	669.766	311.137	199.584	147.875	441.8	332.82
		55	1822.3	1411.34	1734.56	629.254	585.149	1139.91	1062.5	1412.44	1015.2	907.651	699.05	761.5	613.81	419.66	611.816	263.12	126	163.35	332.838	295.074

## Sheet: Fig. 3a
	Fig. 3a
	CTRL	D30
	181	290
	199	270
	175	261
	190	257
	170	267

## Sheet: Fig. 3b
	Fig. 3b
	CTRL	D30
	1	2.47
	0.59	3.16
	0.99	2.38
	0.63	3.88
	1.02	3.73

## Sheet: Fig. 3c
	Fig. 3c (tumor metabolites)
		CTRL						D30
	Lactate	0.55597	1.10328	1.39028	1.05154	1.18983	0.709099	1.26403	0.935345	0.850554	1.04128	1.13747	1.66374
	G3P	0.687296	1.01205	1.3968	1.09562	0.923347	0.884886	0.017	0.370168	0.122571	1.07905	0.254008	0.800971
	Alanine	1.0358	0.90894	1.19453	1.23164	0.642924	0.986168	0.216317	0.538654	0.26727	0.920105	0.412982	0.7164
	Serine	0.928712	0.769678	1.14949	0.951054	0.865575	1.33549	0.252843	0.40538	0.289311	0.747409	0.466702	0.601112
	Glycine	0.914061	0.825402	1.02077	1.0139	0.812535	1.41333	0.158464	0.616847	0.404163	1.09302	0.609438	0.714801
	C10:0	1.06866	0.517728	1.26965	1.3298	0.502284	1.31187	1.13518	0.850522	0.916829	0.870832	1.47216	2.3826
	C14:0	0.934471	0.612733	1.26671	1.46303	0.768479	0.954578	1.59457	1.36752	1.45812	1.70612	2.47518	4.44073
	C16:0	1.21306	0.558896	1.43318	1.3375	0.546681	0.910685	1.63368	1.18054	1.41972	1.51891	2.59616	3.93813
	C16:1	1.12065	0.559697	1.39659	1.20309	0.491138	1.22883	2.99978	2.06097	1.85308	2.41271	3.20033	5.26474
	C18:0	1.13847	0.640122	1.38816	1.45704	0.597219	0.778994	0.993036	0.589099	1.20285	1.03471	2.20337	2.12041
	C18:1	1.01282	0.660573	1.71421	1.25084	0.468622	0.892935	1.58659	2.13449	1.7532	2.55471	3.07351	4.05194
	C18:2	0.819655	0.713664	1.5953	1.52866	0.789828	0.552884	0.821667	0.376477	0.34364	0.681498	0.694503	1.13421
	C18:3	1.25121	0.723398	1.25378	1.4898	0.413102	0.868706	1.41542	1.32886	1.29983	1.91895	2.74511	5.60037
	C20:0	0.82464	0.801275	1.21419	1.5824	1.0717	0.505792	0.980352	0.747066	0.934632	0.913923	2.13678	2.98255
	C22:0	0.996676	0.702047	1.22559	1.68358	0.847166	0.54494	0.943277	0.538917	0.757848	0.775664	1.7454	1.63816
	C24:0	1.0172	0.704715	1.29883	1.53807	0.810582	0.630599	1.58633	0.854851	1.81397	1.11531	3.41878	2.31033
	C26:0	1.66785	0.613191	1.09393	1.19964	0.585507	0.839892	0.986942	0.852031	2.04936	1.0942	3.6954	1.68644
	Citrate	0.455808	0.338355	1.52201	1.143	0.377953	2.16287	0.1839	0.225836	0.159537	0.197962	0.166118	0.166609
	Succinate	1.30303	0.638067	1.72311	0.808854	0.903593	0.623353	0.071	0.259351	0.205232	0.855168	0.656176	0.859041
	Fumarate	0.648784	0.621349	1.23242	1.16717	0.642267	1.68802	0.06	0.403786	0.145202	0.740159	0.267056	0.517895
	Malate	0.541867	0.446982	1.30479	1.02858	0.661335	2.01644	0.041891	0.293303	0.081596	0.687137	0.171349	0.541135
	Aspartate	0.772475	0.451523	0.920647	0.854253	0.384578	2.61652	0.071411	0.303327	0.127062	0.684003	0.227785	0.474949

## Sheet: Fig. 4b
	Fig. 4b
		CTRL					D30
	Gls	1.04398	0.88846	1.00157	1.04886	1.01713	1.32944	1.13347	1.34035	1.21328	0.921049
	Gls2	0.990161	0.854801	1.07256	1.08205	1.00043	1.21846	1.17613	0.726396	0.785523	1.23592
	Gclc	0.907449	1.04242	0.754416	1.35017	0.945545	0.475801	0.473276	0.525419	0.555677	0.43916
	Gclm	1.73275	1.02991	0.788506	0.582727	0.866099	0.451198	0.338462	1.08279	0.549217	0.551595
	Gss	1.03662	0.976496	0.937962	0.991827	1.05709	1.13889	1.01768	0.986214	0.75219	1.07944
	Gsr	0.700534	0.959904	1.36876	0.922852	1.04795	1.07116	0.741887	0.575324	0.981822	0.851651
	Gpx1	1.43934	0.821705	1.02889	0.745957	0.964106	0.974996	1.02464	2.34847	0.897774	1.13448
	Gpx2	2.54977	0.345991	1.09789	0.649098	0.357249	5.13059	1.84306	0.15312	0.454632	3.87267
	Gpx3	1.69308	1.01406	0.966292	0.625513	0.701051	0.383277	0.551028	1.3118	0.728691	1.0693
	Gpx4	1.29147	0.871185	1.13999	0.77061	0.926743	0.844358	0.983245	2.6379	1.2322	1.28077

## Sheet: Fig. 4d
	Fig. 4d
	CTRL	D30
	1.56	0.1
	0.72	0.28
	1.01	0.34
	0.69	0.39
	1.41	0.14
	0.64	0.33

## Sheet: Fig. 4e
	Fig. 4e
	CTRL	D30
	1.83	0.22
	0.79	0.27
	1.03	0.26
	0.57	0.27
	1.33	0.22
	0.63	0.24

[truncated: 46 more sheets: Fig. 4f, Fig. 4g, Fig. 4h, Fig. 4i, Fig. 4j, Fig. 4k, Fig. 5a, Fig. 5c, Fig. 5d, Fig. 5e, Fig. 5f, Fig. 5g, Fig. 5h, Fig. 5i, Fig. 5j, Fig. 5k, Fig. 6a, Fig. 6b, Fig. 6c, Fig. 6d …]
